# Supplementary material for: Comparison of anterior and posterior approaches in Treating odontoid fractures: a meta-analysis and systematic review
Source: Front Surg. 2023 Jun 12;10:1125665. doi: 10.3389/fsurg.2023.1125665 (PMC10291183; doi:10.3389/fsurg.2023.1125665)
Supplement: Supplementary file 1 [file Table1.xlsx]

## Sheet: total table
Basic information
included studies	countries	publication	study methods	average(y)	No. of gender		No. of all		type II dens fracture	type III dens fracture	mean follow-up(m)		cause				Frankel(Pre-op )					Frankel(Post-op )					pre-op treatments	anterior				posterior				specific posterior
					M	F	Fresh	old			anterior	posterior	traffic accident	fall	hit	others	A	B	C	D	E	A	B	C	D	E		operation 1	N of 1	operation 2	N of 2	operation 1	N of 1	operation 2	N of 2	operation 1	N of 1	operation 2	N of 2	operation 3	N of 3	operation 4	N of 4	operation 5	N of 5	operation 6	N of 6	operation 7	N of 7
Andersson S	SWE	2000	Retrospective study	78	7	11	——	——	15	3	24	24	——	——	——	——			——	——	——			——	——	——	——	simple screw	11			C1-2arthrodesis	7			C1-2 fusion	7
Omeis I	USA&CAN	2009	Retrospective study	79.9	11	18	——	——	29	0	18	18	2	24	3	0			——	——	——			——	——	——	——	simple screw	16			C1-2arthrodesis	11	occipitocervical fusion	2	C1-2 fusion	9	occipitocervical fusion	2									C1-3 fusion	2
Fujii E	JPN	1988	Retrospective study	34	21	7	10	18	22	6	——	——	——	——	——	——			——	——	——			——	——	——	Skull traction	simple screw	11	transoral	9	C1-2arthrodesis	8			C1-2 fusion	8
Ziai WC	CAN	2000	Retrospective study	57	12	8	18	2	14	6	3	3	9	10	1	0			——	——	——			——	——	——	Skull traction	simple screw	13			C1-2arthrodesis	7			C1-2 fusion	7
Mashhadinezhad H	IRI	2012	Retrospective study	33	33	13	46	0	46	0	9	9	30	13	3	0			——	——	——			——	——	——	——	simple screw	15			C1-2arthrodesis	31			pedicle screw	13			wiring	15	clamping	3
Pointillart V	FRA	1994	Retrospective study	54	45	23	52	16	68	0	6	6	——	——	——	——			——	——	——			——	——	——	——	simple screw	49			C1-2arthrodesis	19			C1-2fusion	19
Platzer P	AUT	2007	Retrospective study	71.4	25	31	56	0	48	8	1.5	1.5	26	19	9	2			——	——	——			——	——	——	——	simple screw	37			C1-2arthrodesis	19							wiring	19
Konieczny MR	GER	2012	Retrospective study	64.5	22	16	38	0	32	6	6	6	——	——	——	——			——	——	——			——	——	——	——	simple screw	13			C1-2arthrodesis	25											joint screw	25
Chiba K	JPN	1996.3	Retrospective study	35	50	16	40	26	52	14	12	12	61	23	2	18			——	——	——			——	——	——	Skull traction	simple screw	45	transoral	9	C1-2arthrodesis	12			C1-2 fusion	10											posterior Decomp.	1
Scheyerer MJ	SWE	2013	Retrospective study	81.7	14	19	——	——	33	0	31.1	31.1	——	——	——	——			——	——	——			——	——	——	——	simple screw	17			C1-2arthrodesis	16			C1-2 fusion	16
C. Steltzlen	FRA	2013	Retrospective study	60.1	15	7	——	——	19	3	6	6	8	13	0	1			——	8	——			——	——	——	——	simple screw	14	transoral	1	C1-2arthrodesis	4	occipitocervical fusion	3	pedicle screw	2	occipitocervical fusion	3					joint screw	2
A. Ardeshiri	GER	2013	Retrospective study	81.1	11	17	25	3	27	1	41.4	41.4	——	28	——	——	AISA:2		AISA:1	AISA:2	AISA:23	AISA:2		AISA:1	AISA:3	AISA:22	Skull traction	simple screw	18			C1-2arthrodesis	7	occipitocervical fusion	3			occipitocervical fusion	3	wiring	6			joint screw	1
[truncated: 46 more columns]

## Sheet: information
included studies&year	countries	average age(y)	gender		fracture types		mean FU(m)	anterior approach		posterior approach
			M	F	type II	type III		single screw+transoral	No.of fusion	C1-2 arthrodesis+OC fusion	No.of fusion
Andersson 2000	SWE	78	7	11	15	3	24	11	9	7	7
Omeis 2009	USA&CAN	79.9	11	18	29	0	18	16	15	11+2	13
Fujii 1988	JPN	34	21	7	22	6	unknown	11+9	16	8	8
Ziai 2000	CAN	57	12	8	14	6	3	13	5	7	4
Mashhadinezhad 2012	IRI	33	33	13	46	0	9	15	13	31	28
Pointillart 1994	FRA	54	45	23	68	0	6	49	47	19	15
Platzer 2007	AUT	71.4	25	31	48	8	1.5	37	33	19	19
Konieczny 2012	GER	64.5	22	16	32	6	6	13	10	25	25
Chiba 1996	JPN	35	50	16	52	14	12	45+9	49	12	12
Scheyerer 2013	SWE	81.7	14	19	33	0	31.1	17	10	16	15
Steltzlen 2013	FRA	60.1	15	7	19	3	6	14+1	9	4+3	6
Ardeshiri 2013	GER	81.1	11	17	27	1	41.4	18	unknown	7+3	unknown

## Sheet: Sheet3
	Total			AA			PA
	old	younger		old	younger		old	younger
fusion	171	197	368	86	130	216	85	67	152
nonfusion	25	31	56	23	21	44	2	10	12
	196	228	424	109	151	260	87	77	164
	Total			AA			PA
	old	younger		old	younger		old	younger
died	34	5	39	21	4	25	13	1	14
survival	190	223	413	106	147	253	84	76	160
	224	228	452	127	151	278	97	77	174

## Sheet: NOS
Included studies	publication	Selection				Comparability		Outcome			Total Score	Grade
		Representativeness of the exposed cohort	Selection of the non-exposed cohort	Ascertainment of exposure	Demonstration that outcome of interest was not present at start of study	Study controls for age	Study controls for any additional factor	Assessment of outcome	Follow-up long enough for outcomes to occur	Adequacy of follow up of cohorts		Grede
Andersson S	2000	0	1	1	1	0	0	1	1	1	6
Omeis I	2009	0	1	1	1	0	0	1	1	1	6
Fujii E	1988	0	1	1	1	1	1	1	1	1	8
Ziai WC	2000	0	1	1	1	1	0	1	1	1	7
Mashhadinezhad H	2012	0	1	1	1	1	1	1	1	1	8
Pointillart V	1994	0	1	1	1	0	0	1	1	1	6
Platzer P	2007	0	1	1	1	0	1	1	1	1	7
Konieczny MR	2012	0	1	1	1	1	0	1	1	1	7
Chiba K	1996.3	0	1	1	1	1	0	1	1	1	7
Scheyerer MJ	2013	0	1	1	1	0	0	1	1	1	6
C. Steltzlen	2013	0	1	1	1	0	1	1	1	1	7
A. Ardeshiri	2013	0	1	1	1	0	1	1	1	1	7	6.83
